# Supplementary material for: Mitogenome evolution in ladybirds: Potential association with dietary adaptation
Source: Ecol Evol. 2020 Jan 2;10(2):1042–53. doi: 10.1002/ece3.5971 (PMC6988538; doi:10.1002/ece3.5971)
Supplement: Supplementary file 4 [file ECE3-10-1042-s004.xlsx]

## Sheet: Sheet1
Table S2 Primers used in this study.
Primers used for Coccinella transversoguttata
No. fragment	Name	Sequences (5'-3')	Reference
1	TM-J210	AATTAAGCTATTAGGTTCATACCC	Simon et al., 2006
	TW-N1284	TTAACTTTGAAGGTTAATAGTTT	Simon et al., 2006
2	CUM1-F1	GCCGGATTAATTATTTTTACGC	this study
	CUD-R1	TTCAACCAGTTCCTGCACCT	this study
3	C1-J1709	AATTGGWGGWTTYGGAAAYTG	Simon et al., 2006
	C1-N2776	GATAATCTGAGTATCGWCGNGG	Simon et al., 2006
4	C1-J2756	ACATTCTTTCCTCARCAYTT	Simon et al., 2006
	C2-N3665	CCACAAATTTCTGAACATTG	Simon et al., 2006
5	C2-J3399	ACAATTGGTCAYCAATGATAYTG	Simon et al., 2006
	C3-N4908	CGTGAAAYATCTCGTCATCATTG	Simon et al., 2006
6	C3-J4792	GTTGATTATAGACCWTGRCC	Simon et al., 2006
	TN-N6160	TCAATTTTRTCATTAACAGTGA	Simon et al., 2006
7	CUC-F1	CAAGGAGCCTTGAACTGAAATC	this study
	CUE-R1	TTGCCTTGTCAACTCTTAGTCAAT	this study
8	N5-J7077	TTAAATCCTTWGARTAAAAYCC	Simon et al., 2006
	N5-N7793	TTAGGTTGRGATGGNYTAGG	Simon et al., 2006
9	ABN5-J7270	AAAAGGAATTTGTGCACTTTTAGT	this study
	ABN4-N8450	AAATCTTTAATTGCCTATTCTTC	this study
10	CUN4-F1	AAAACAAATAAACCCGATGAACA	this study
	CUCB-R1	TCAACAGCAAATCCTCCTCA	this study
11	ABCB-J10530	GTTCTTCCTTGAGGACAAATATC	this study
	ABN1-N11940	ACAATTATATTATCGGGTTGATC	this study
12	N1-J12261	TACTTCATAAGAAATAGTYTGRGC	Simon et al., 2006
	LR-N13000	TTACCTTAGGGATAACAGCGTAA	Simon et al., 2006
13	ABLR-J12450	CCGGTTTAAACTCAGATCATGT	this study
	ABSR-N13800	AATATGTACATATTGCCCGTC	this study
14	CUJ-F1	TTGATCATTCTAGAACCACTTTCC	this study
	CUM1-R1	GTCGTAATTAATAAGAGGGATAAAAGC	this study
Primers used for Henosepilachna vigintioctopunctata
No. fragment	Name	Sequences (5'-3')	Reference
1	HV_N2_F2	TTATGGGAACCCTCATTTCC	this study
	HV_N2_R2	AAGGTTATAGTTTGGTTTAAAAGTCG	this study
2	HV_N2_F1	GTTTGCCACCATTCTTAGG	this study
	HV_C1_R1	ATTCCTGCCCATAAACCA	this study
3	HV_C1_F1	TTCTTCCCCCAACATTTTCT	this study
	HV_A6_R1	GCCCTGCAATTATGTTAGCC	this study
4	HV_A6_F1	TTTGCCCATTTAGTTCCTCAA	this study
	HV_N5_R2	TTTACCTTTTATTTCAACTTTTGGAG	this study
5	HV_C3_F1	TATTGCCGACTCTTCATTTGG	this study
	HV_N5_R1	TTTTTAGATCAAGGGTGGATTGA	this study
6	HV_N5_F1	AATCCTAAGCCATCCCAACC	this study
	HV_N4_R1	ATAGCAGCCCCTCCTTCTTT	this study
7	HV_N4_F1	GCTTGAATTCGTTCAGGTTGA	this study
	HV_CB_R1	AGAGGCTCCATTAGCATGAGT	this study
8	HV_CB_F1	TTCTTCGTTCAATCCCAAAT	this study
	HV_LR_R1	GTGTGAGCCAGGTTGGTTTC	this study
9	HV_LR_F1	CGGCCCTTCAAAATTCAGT	this study
	HV_SR_R1	TTTGGCGGTATTTTAGTCTTTTC	this study
10	HV_SR_F2	CGTGGATTATCAATTATAGAACAGGT	this study
	HV_CR_R3	AGTTAAGAGGGTCTATTTATGAATCT	this study
11	HV_CR_F1	TTTGGTAAAATACAGAGTACAGAGC	this study
	HV_N2_R1	AGGCAATCAAAAATGAAAAGGA	this study
Primers used for Vibidia duodecimguttata
No. fragment	Name	Sequences (5'-3')	Reference
1	TM-J210	AATTAAGCTATTAGGTTCATACCC	Simon et al., 2006
	TY-N1433	GGCTGAATAATAAGCGATAAATTGTAAA	Simon et al., 2006
2	VDN2_F1	CCGCACCATTTCATTTTTG	this study
	VDC1_R1	TTCATCCTGTTCCAGCACCT	this study
3	VDC1_F3	CTTAACATTTTTCCCCCAACAT	this study
	VDA6_R2	TCCTGGCCGAATTACATTTC	this study
4	VDA6_F1	GAAATGTAATTCGGCCAGGA	this study
	VDC3_R1	TGGTGCCCTTGAAAAGTTCT	this study
5	VDC3_F1	AGGATTCCACGGATTACACG	this study
	VDN5_R1	GGGGGTTTAATTGGGTTAGAA	this study
6	VDN5_F1	AGCCTAGCCCATCTCATCCT	this study
	VDN4_R1	TTCTTATAGGCAGCATGGGTTA	this study
7	VDN4_F2	ATAGGGATCAACCTAGCTTCA	this study
	VDN1_R2	GGGGGACTTTTCCTCGTTAT	this study
8	VDN1_F1	CTTATTCGGCCCCTTACGA	this study
	VDLR_R1	TGTGAGCCAGGTTGGTTTCT	this study
9	VDN1_F1	CTTATTCGGCCCCTTACGA	this study
	VDLR_R1	TGTGAGCCAGGTTGGTTTCT	this study
