# Supplementary material for: Mitogenome evolution in ladybirds: Potential association with dietary adaptation
Source: Ecol Evol. 2020 Jan 2;10(2):1042–53. doi: 10.1002/ece3.5971 (PMC6988538; doi:10.1002/ece3.5971)
Supplement: Supplementary file 5 [file ECE3-10-1042-s005.xlsx]

## Sheet: Sheet
Table S3 Annotation and organization of mitochondrial genomes of Henosepilachna vigintioctopunctata, Coccinella transversoguttata and Vibidia duodecimguttata
Gene	Strand	Henosepilachna vigintioctopunctata							Coccinella transversoguttata							Vibidia duodecimguttata
		Start	End	Length (bp)	Intergenic nucleotides	Start codon	Stop codon	Anticodon	Start	End	Length (bp)	Intergenic nucleotides	Start codon	Stop codon	Anticodon	Start	End	Length (bp)	Intergenic nucleotides	Start codon	Stop codon	Anticodon
trnI	J	1	79	79	0	–	–	GAU	–	–	–	–	–	–	–	–	–	–	–	–	–	–
trnQ	N	119	186	68	39	–	–	UUG	1	69	69	0	–	–	UUG	–	–	–	–	–	–	–
trnM	J	185	253	69	-2	–	–	CAU	67	134	68	-3	–	–	CAU	–	–	–	–	–	–	–
nad2	J	254	1257	1004	0	ATT	TA	–	135	1140	1006	0	ATT	T	–	1	1006	1006	0	ATA	T	–
trnW	J	1258	1322	65	0	–	–	UCA	1141	1203	63	0	–	–	UCA	1007	1068	62	0	–	–	UCA
trnC	N	1315	1374	60	-8	–	–	GCA	1196	1256	61	-8	–	–	GCA	1061	1123	63	-8	–	–	GCA
trnY	N	1374	1436	63	-1	–	–	GUA	1258	1319	62	1	–	–	GUA	1124	1187	64	0	–	–	GUA
cox1	J	1438	2968	1531	1	ATT	T	–	1321	2854	1534	1	AAT	T		1189	2722	1534	1	AAT	T	–
trnL2(UUR)	J	2969	3032	64	0	–	–	UAA	2855	2917	63	0	–	–	UAA	2723	2790	68	0	–	–	UAA
cox2	J	3033	3708	676	0	TTG	T	–	2918	3596	679	0	ATA	T	–	2791	3469	679	0	ATT	T	–
trnK	J	3709	3778	70	0	–	–	CUU	3597	3666	70	0	–	–	CUU	3470	3540	71	0	–	–	CUU
trnD	J	3778	3844	67	-1	–	–	GUC	3667	3729	63	0	–	–	GUC	3681	3745	65	140	–	–	GUC
atp8	J	3845	3997	153	0	ATT	TAA	–	3730	3882	153	0	ATT	TAG	–	3746	3898	153	0	ATT	TAA	–
atp6	J	3991	4648	658	-7	ATG	T	–	3876	4532	657	-7	ATG	TAA	–	3892	4549	658	-7	ATG	T	–
cox3	J	4649	5429	781	0	ATG	T	–	4534	5314	781	1	ATG	T	–	4550	5330	781	0	ATG	T	–
trnG	J	5430	5492	63	0	–	–	UCC	5315	5377	63	0	–	–	UCC	5331	5393	63	0	–	–	UCC
nad3	J	5493	5844	352	0	ATT	T	–	5378	5729	352	0	ATA	T	–	5394	5745	352	0	ATA	T	–
trnA	J	5845	5908	64	0	–	–	UGC	5730	5792	63	0	–	–	UGC	5746	5808	63	0	–	–	UGC
trnR	J	5907	5969	63	-2	–	–	UCG	5792	5853	62	-1	–	–	UCG	5808	5870	63	-1	–	–	UCG
trnN	J	5968	6031	64	-2	–	–	GUU	5851	5914	64	-3	–	–	GUU	5873	5937	65	2	–	–	GUU
trnS1(AGN)	J	6032	6087	56	0	–	–	UCU	5915	5969	55	0	–	–	UCU	5937	5995	59	-1	–	–	UCU
trnE	J	6090	6151	62	2	–	–	UUC	5970	6032	63	0	–	–	UUC	5995	6057	63	-1	–	–	UUC
trnF	N	6150	6213	64	-2	–	–	GAA	6031	6093	63	-2	–	–	GAA	6056	6121	66	-2	–	–	GAA
nad5	N	6214	7922	1709	0	ATT	TA	–	6094	7807	1714	0	ATA	T	–	6122	7835	1714	0	ATT	T	–
trnH	N	7923	7984	62	0	–	–	GUG	7808	7871	64	0	–	–	GUG	7836	7899	64	0	–	–	GUG
nad4	N	7985	9306	1322	0	ATG	TA	–	7872	9192	1321	0	ATG	T	–	7900	9220	1321	0	ATG	T	–
nad4L	N	9300	9584	285	-7	ATG	TAA	–	9186	9464	279	-7	ATG	TAA	–	9214	9492	279	-7	ATG	TAA	–
trnT	J	9586	9648	63	1	–	–	UGU	9465	9529	65	0	–	–	UGU	9493	9557	65	0	–	–	UGU
trnP	N	9649	9714	66	0	–	–	UGG	9530	9589	60	0	–	–	UGG	9558	9619	62	0	–	–	UGG
nad6	J	9717	10206	490	2	ATC	T	–	9592	10072	481	2	ATA	T	–	9622	10114	493	2	ATA	T	–
cob	J	10207	11344	1138	0	ATG	T	–	10073	11210	1138	0	ATG	T	–	10115	11252	1138	0	ATG	T	–
trnS2(UCN)	J	11345	11409	65	0	–	–	UGA	11211	11274	64	0	–	–	UGA	11253	11316	64	0	–	–	UGA
nad1	N	11427	12368	942	17	ATT	TAG	–	11292	12233	942	17	ATA	TAG	–	11347	12288	942	30	ATT	TAG	–
trnL1(CUN)	N	12369	12431	63	0	–	–	UAG	12234	12296	63	0	–	–	UAG	12289	12350	62	0	–	–	UAG
rrnL	N	12432	13698	1267	0	–	–	–	12297	13583	1287	0	–	–	–	12351	13637	1287	0	–	–	–
trnV	N	13699	13765	67	0	–	–	UAC	13584	13646	63	0	–	–	UAC	13638	13702	65	0	–	–	UAC
rrnS	N	13766	14539	774	0	–	–	–	13647	14421	775	0	–	–	–	13703	14431	729	0	–	–	–
Control region	J	14540	17057	2518	0	–	–	–	14422	15806	1385	0	–	–	–	–	–	–		–	–	–
